# Supplementary material for: A transformation clustering algorithm and its application in polyribosomes structural profiling
Source: Nucleic Acids Res. 2022 Jul 11;50(16):9001–11. doi: 10.1093/nar/gkac547 (PMC9458451; doi:10.1093/nar/gkac547)
Supplement: gkac547_Supplemental_Files [file gkac547_supplemental_files.zip]

Archive with 2 entries (2 files):
- manuscript_20220530_SI.pdf
- MovieS1.mp4
